# Supplementary material for: MlrA, a MerR family regulator in Vibrio cholerae, senses the anaerobic signal in the small intestine of the host to promote bacterial intestinal colonization
Source: Gut Microbes. 2022 Nov 11;14(1):2143216. doi: 10.1080/19490976.2022.2143216 (PMC9662190; doi:10.1080/19490976.2022.2143216)
Supplement: Supplemental Material [file KGMI_A_2143216_SM2206.zip]

Archive with 2 entries (2 files):
- Supplemental data.xlsx
- Supplemental meterial.docx
