# Supplementary material for: MlrA, a MerR family regulator in Vibrio cholerae, senses the anaerobic signal in the small intestine of the host to promote bacterial intestinal colonization
Source: Gut Microbes. 2022 Nov 11;14(1):2143216. doi: 10.1080/19490976.2022.2143216 (PMC9662190; doi:10.1080/19490976.2022.2143216)
Supplement: Supplemental Material [file KGMI_A_2143216_SM2206.zip › Supplemental data.xlsx]

## Sheet: UP
Gene name	Gene description	WT	ΔmlrA	Fold(ΔmlrA/WT)	Pvalue	Padjust
VC_0009	amino acid ABC transproter%2C permease protein	7.32	15.24	2.08197	0.00136007	0.000557294
VC_0025	hypothetical protein	1540.71	3880.31	2.51852	0	0
VC_0080	conserved hypothetical protein	36.94	94.92	2.56957	1.18621e-89	8.89192e-89
VC_0185	transposase%2C putative	28.99	68.43	2.36047	5.68977e-33	1.45742e-32
VC_0195	rarD protein	7.07	15.18	2.1471	1.514e-05	8.03895e-06
VC_0201	iron%28III%29 ABC transporter%2C ATP-binding protein	2.02	5.11	2.5297	0.00650535	0.0023635
VC_0220	hypothetical protein	15.38	31.98	2.07932	8.80365e-06	4.78924e-06
VC_0268	conserved hypothetical protein	64.91	140.51	2.16469	8.00489e-26	1.60014e-25
VC_0284	-	2.75	6.37	2.31636	2.40581e-06	1.39039e-06
VC_0298	acetyl-CoA synthase	7.74	21.26	2.74677	4.09677e-23	7.37902e-23
VC_0300	conserved hypothetical protein	0.95	2.64	2.77895	0.000902714	0.000379031
VC_0302	conserved hypothetical protein	34.1	69.1	2.02639	9.35345e-25	1.79239e-24
VC_0474	iron-regulated virulence regulatory protein IrgB	8.36	19.51	2.33373	6.91454e-08	4.69943e-08
VC_0479	hypothetical protein	45.45	179.38	3.94675	3.00066e-05	1.53034e-05
VC_0481	LysE/YggA family protein	37.85	109.72	2.89881	1.19569e-35	3.24195e-35
VC_0606	nitrogen regulatory protein P-II	22.37	160.09	7.15646	1.53618e-42	5.01951e-42
VC_0607	-	3.14	17.25	5.49363	7.98947e-24	1.48091e-23
VC_0608	iron%28III%29 ABC transporter%2C periplasmic iron-compound-binding protein	26.09	55.65	2.133	8.13208e-18	1.14193e-17
VC_0609	iron%28III%29 ABC transporter%2C permease protein	6.74	14.86	2.20475	2.44562e-09	1.90033e-09
VC_0649	transcriptional regulator%2C MarR family	57.11	149.19	2.61233	1.05607e-18	1.55133e-18
VC_0650	conserved hypothetical protein	21.59	49.67	2.3006	2.81665e-25	5.54341e-25
VC_0658	c-di-GMP phosphodiesterase A-related protein	34.89	70.98	2.03439	4.65093e-47	1.74319e-46
VC_0661	conserved hypothetical protein	16.87	35.34	2.09484	2.38125e-11	2.1831e-11
VC_0770	conserved hypothetical protein	97.86	255.77	2.61363	1.27139e-58	6.00067e-58
VC_0771	vibriobactin-specific isochorismatase	5.38	14.11	2.62268	3.86242e-07	2.45793e-07
VC_0772	vibriobactin-specific 2%2C3-dihydroxybenzoate-AMP ligase	4.43	10.06	2.27088	3.3487e-07	2.14171e-07
VC_0793	-	1.08	2.45	2.26852	0.00817374	0.00290952
VC_0804	ferredoxin	15.36	32.37	2.10742	0.000653994	0.000281794
VC_0883	hypothetical protein	166.34	351.73	2.11452	0.00968011	0.00339465
VC_0898	exodeoxyribonuclease IX	71.68	144.37	2.01409	1.77127e-37	5.044e-37
VC_0910	PTS system%2C trehalose-specific IIBC component	28.29	59.54	2.10463	3.2466e-29	7.38795e-29
VC_0940	conserved hypothetical protein	84.08	176.92	2.10419	5.63392e-25	1.10031e-24
VC_1035	hypothetical protein	6.56	20.49	3.12348	3.45776e-11	3.11402e-11
VC_1038	uridine kinase	156.99	333.4	2.1237	3.94171e-61	1.9507e-60
VC_1065	methylated-DNA--protein-cysteine methyltransferase-related protein	13.84	28.48	2.0578	0.000781405	0.000330825
VC_1068	transcriptional regulator%2C ArsR family	15.29	32.78	2.14388	0.00123693	0.000509704
VC_1088	sensor histidine kinase	15.28	37.52	2.4555	8.25565e-26	1.64382e-25
VC_1116	hypothetical protein	83.08	191.6	2.30621	3.62161e-07	2.30757e-07
VC_1118	transcriptional regulator%2C putative	39.43	1215.16	30.8182	0	0
VC_1119	oxidoreductase%2C short-chain dehydrogenase/reductase family	14.37	614.92	42.7919	0	0
VC_1120	conserved hypothetical protein	59.58	1202.88	20.1893	0	0
VC_1121	conserved hypothetical protein	31.59	693.97	21.968	0	0
VC_1122	cyclopropane-fatty-acyl-phospholipid synthase	70.7	1100.58	15.5669	0	0
VC_1123	hypothetical protein	18.47	234.34	12.6876	1.9807e-150	2.80453e-149
VC_1124	conserved hypothetical protein	45.87	247.51	5.3959	9.50084e-111	9.13754e-110
VC_1125	hypothetical protein	648.68	2819.18	4.34603	0	0
VC_1183	hypothetical protein	53.41	115.98	2.1715	1.59326e-22	2.7813e-22
VC_1190	phosphoribosylaminoimidazole-succinocarboxamide synthase%2C putative	70.43	170.71	2.42383	1.04e-92	8.28317e-92
VC_1191	hypothetical protein	20.7	83.26	4.02222	2.72634e-22	4.74302e-22
VC_1219	phenylalanyl-tRNA synthetase%2C alpha chain	24.18	53.73	2.22208	7.43663e-18	1.04715e-17
VC_1228	phosphoribosylglycinamide formyltransferase 2	38.76	87.23	2.25052	1.67607e-34	4.47303e-34
VC_1264	iron-regulated protein A%2C putative	61.4	149.98	2.44267	2.86968e-76	1.80589e-75
VC_1265	hypothetical protein	24.42	53.41	2.18714	4.63287e-26	9.40848e-26
VC_1271	hypothetical protein	11.52	24.14	2.09549	3.26489e-07	2.09074e-07
VC_1278	transcriptional regulator%2C MarR family	32.14	71.77	2.23304	9.2024e-10	7.38705e-10
VC_1332	conserved hypothetical protein	1.74	3.88	2.22989	0.00316087	0.00122153
VC_1334	conserved hypothetical protein	2.34	10.01	4.27778	4.73987e-09	3.58468e-09
VC_1335	transcriptional regulator%2C GntR family	2.85	7.99	2.80351	0.000902714	0.000379031
VC_1336	carboxyphosphonoenolpyruvate phosphonomutase	4.04	10.53	2.60644	1.77662e-05	9.34575e-06
VC_1365	conserved hypothetical protein	20.5	45.1	2.2	1.28198e-10	1.10384e-10
VC_1369	conserved hypothetical protein	27.92	72.24	2.58739	9.37605e-32	2.29774e-31
VC_1390	transcriptional regulator%2C LysR family	6.51	19.17	2.9447	2.05657e-12	2.04747e-12
VC_1409	multidrug resistance protein%2C putative	7.24	14.74	2.03591	5.09454e-07	3.18633e-07
VC_1421	conserved hypothetical protein	5.3	10.73	2.02453	0.0124806	0.00426107
VC_1463	RstA2 protein	1.96	7.53	3.84184	2.72551e-07	1.75414e-07
VC_1495	hypothetical protein	3.4	12.57	3.69706	5.86497e-08	4.02365e-08
VC_1548	hypothetical protein	10.18	22.01	2.16208	8.25183e-06	4.52283e-06
VC_1616	glutaredoxin%2C putative	25.44	58.45	2.29756	7.76241e-07	4.78448e-07
VC_1619	hypothetical protein	45.47	100.7	2.21465	7.43299e-19	1.10141e-18
VC_1627	Na%2B/H%2B antiporter protein	35.11	83.24	2.37083	2.10848e-42	6.80231e-42
VC_1656	conserved hypothetical protein	8.67	22.21	2.56171	1.85022e-10	1.56665e-10
VC_1679	psp operon transcriptional activator	6.84	13.9	2.03216	4.35692e-05	2.19453e-05
VC_1702	conserved hypothetical protein	29.18	59.33	2.03324	0.00354516	0.00135261
VC_1735	leucyl/phenylalanyl-tRNA--protein transferase	2.81	13.09	4.65836	5.78353e-09	4.32267e-09
VC_1748	hypothetical protein	3.79	8.21	2.16623	0.00259632	0.00102038
VC_1804	hypothetical protein	4.07	9.13	2.24324	0.014348	0.00484028
VC_1816	hypothetical protein	14.48	32.62	2.25276	0.0129459	0.00440812
VC_1861	amino acid ABC transporter%2C permease protein	2.93	6.51	2.22184	0.0223424	0.00724009
VC_1927	C4-dicarboxylate transport protein	6.79	16.03	2.36082	2.34176e-09	1.8224e-09
VC_1928	C4-dicarboxylate transport protein DctQ%2C putative	2.25	12.28	5.45778	6.2757e-09	4.6768e-09
VC_1929	C4-dicarboxylate-binding periplasmic protein	35.02	96.73	2.76214	4.87761e-47	1.81481e-46
VC_1967	methyl-accepting chemotaxis protein	18.64	38.38	2.05901	2.10542e-24	3.97482e-24
VC_1981	hypothetical protein	12.56	27.8	2.21338	1.08656e-06	6.57786e-07
VC_2012	sodium-dependent transporter	25.39	60.41	2.37928	7.82108e-45	2.82742e-44
VC_2029	hypothetical protein	11.18	37.37	3.34258	0.00338953	0.00129614
VC_2031	sulfate permease family protein	9.94	20.34	2.04628	1.77653e-10	1.50675e-10
VC_2073	conserved hypothetical protein	5.65	12.98	2.29735	0.000639136	0.000275859
VC_2081	zinc ABC transporter%2C periplasmic zinc-binding protein	25.09	55.33	2.20526	1.60443e-18	2.32339e-18
VC_2226	phosphoribosylformylglycinamidine cyclo-ligase	120.77	272.54	2.25669	3.54642e-91	2.73898e-90
VC_2278	conserved hypothetical protein	28.5	60.09	2.10842	5.91876e-23	1.05122e-22
VC_2307	2-dehydropantoate 2-reductase	16.93	35.93	2.12227	7.69105e-10	6.27262e-10
VC_2310	conserved hypothetical protein	13.43	36.35	2.70663	2.18684e-06	1.27687e-06
VC_2314	hypothetical protein	11.44	28.09	2.45542	0.000282388	0.000128291
VC_2318	hypothetical protein	71.33	154.86	2.17104	9.2865e-10	7.44283e-10
VC_2330	conserved hypothetical protein	4.32	11.93	2.76157	1.585e-08	1.13793e-08
VC_2340	conserved hypothetical protein	169.04	351.39	2.07874	2.5647e-112	2.51407e-111
VC_2341	long-chain-fatty-acid--CoA ligase%2C putative	65.98	134.6	2.04001	1.8792e-69	1.06433e-68
VC_2384	conserved hypothetical protein	55.14	144.04	2.61226	1.1042e-80	7.30974e-80
VC_2564	ATP-dependent RNA helicase DbpA	7.27	15.38	2.11554	9.18442e-09	6.77512e-09
VC_2565	elaA protein	55.31	135.28	2.44585	2.11071e-21	3.51601e-21
VC_2622	hypothetical protein	28.6	65.17	2.27867	1.68789e-16	2.17816e-16
VC_2695	rRNA methylase%2C SpoU family	36.38	79.45	2.18389	9.74993e-18	1.35419e-17
VC_2705	sodium/solute symporter%2C putative	4.1	8.99	2.19268	9.00094e-06	4.88614e-06
VC_2712	xanthine/uracil permease family protein	9.02	21.46	2.37916	5.43183e-15	6.45404e-15
VC_2722	cysQ protein	42.91	87.48	2.03869	1.833e-33	4.74315e-33
VC_2744	GTP-binding protein TypA	95.24	212.49	2.2311	1.34038e-133	1.66643e-132
VC_2753	hypothetical protein	136.93	300.07	2.19141	0.00983082	0.00344169

## Sheet: DOWN
Gene name	Gene description	WT	ΔmlrA	Fold(ΔmlrA/WT)	Pvalue	Padjust
VC_0177	hypothetical protein	13.06	6.28	0.480858	2.65659e-05	1.36645e-05
VC_0513	transcriptional regulator%2C AraC/XylS family	4.75	2.28	0.48	0.00928624	0.00327579
VC_0669	hypothetical protein	11.44	2.31	0.201923	0.0360958	0.00161029
VC_0687	carbon starvation protein A%2C putative	55.63	6.21	0.11163	8.53981e-135	1.08826e-133
VC_0792	oxaloacetate decarboxylase%2C beta subunit	3.75	1.79	0.477333	0.00214754	0.000857894
VC_0810	hypothetical protein	25.23	9.95	0.394372	1.56681e-10	1.33778e-10
VC_0821	hypothetical protein	0.92	0.23	0.25	0.0339276	0.0106033
VC_0828	toxin co-regulated pilin A	850.845	420.546	0.494269	0.029788	0.00940765
VC_0829	toxin co-regulated pilus biosynthesis protein B	616.801	221.807	0.359609	0.0156466	0.00139492
VC_0830	toxin co-regulated pilus biosynthesis protein Q	285.37	70.091	0.245614	0.0451532	0.0217767
VC_0831	toxin co-regulated pilus biosynthesis outer membrane protein C	175.227	64.2132	0.366456	0.0438616	0.00134123
VC_0833	toxin co-regulated pilus biosynthesis protein D	436.567	133.173	0.305046	0.000392079	0.000175466
VC_0834	toxin co-regulated pilus biosynthesis protein S	518.673	83.8879	0.161735	0.0244184	0.0131036
VC_0835	toxin co-regulated pilus biosynthesis protein T	332.172	100.13	0.301441	0.0332574	0.00785196
VC_0836	toxin co-regulated pilus biosynthesis protein E	128.166	53.0689	0.414062	0.0492626	0.0227493
VC_0837	toxin co-regulated pilus biosynthesis protein F	833.082	333.823	0.400709	0.0263589	0.00158342
VC_0859	hypothetical protein	4.13	1.32	0.319613	0.00724277	0.00260359
VC_0861	type IV pilin%2C putative	3.27	0.48	0.146789	0.0156895	0.00524768
VC_0874	hypothetical protein	18.5	8.43	0.455676	0.0144278	0.00386258
VC_0916	phosphotyrosine protein phosphatase	4.63	1.78	0.384449	0.00968313	0.00339465
VC_0923	serine acetyltransferase-related protein	15.24	6.22	0.408136	0.00056834	0.000247608
VC_1027	molybdenum cofactor biosynthesis protein D	30.4	12.65	0.416118	0.00508839	0.00188634
VC_1262	hypothetical protein	1573.51	717.53	0.456006	1.85359e-73	1.11157e-72
VC_1357	hypothetical protein	59.27	18.24	0.307744	0.0180763	0.00468489
VC_1417	hypothetical protein	7.31	2.46	0.336525	1.22665e-05	6.5679e-06
VC_1420	hypothetical protein	6.42	2.55	0.397196	0.000123358	5.84927e-05
VC_1447	RTX toxin transporter	2.4	1.09	0.454167	0.00748314	0.00267678
VC_1479	hypothetical protein	175.23	72.46	0.413514	3.66614e-43	1.23759e-42
VC_1571	quinol oxidase%2C subunit I	1.27	0.58	0.456693	0.02586	0.0017417
VC_1666	ABC transporter%2C ATP-binding protein%2C putative	14.7	7.18	0.488435	8.04182e-05	3.93019e-05
VC_1729	hypothetical protein	77.3	19.03	0.246184	0.0387031	0.00276593
VC_1808	hypothetical protein	168.8	52.83	0.312974	2.61193e-107	2.42071e-106
VC_1821	PTS system%2C fructose-specific IIBC component	8.17	3.07	0.375765	8.00381e-09	5.92135e-09
VC_1825	transcriptional regulator	232.73	74.64	0.320715	3.44197e-273	7.97494e-272
VC_1826	PTS system%2C fructose-specific IIABC component	10.85	2.18	0.200922	1.02832e-26	2.12215e-26
VC_1827	mannose-6-phosphate isomerase	8.44	1.82	0.21564	2.03332e-13	2.16378e-13
VC_1991	hypothetical protein	4.55	1.41	0.30989	0.012178	0.00417172
VC_1999	hypothetical protein	7.92	2.1	0.265152	0.0339276	0.0106033
VC_2148	hypothetical protein	101.16	26.63	0.263246	0.007214	0.00259507
VC_2189	hypothetical protein	1544.83	643.02	0.41624	5.8406e-58	2.7065e-57
VC_2200	flagellar basal-body rod protein FlgB	6108.81	3011.52	0.49298	0	0
VC_2218	hypothetical protein	3.51	0.59	0.168091	0.0290262	0.00919554
VC_2321	hypothetical protein	26.49	9.28	0.350321	0.00257194	0.00101236
VC_2357	hypothetical protein	1295.45	562.98	0.434583	1.18647e-74	7.28655e-74
VC_2632	fimbrial assembly protein PilO%2C putative	3.93	1.33	0.338422	0.011582	0.00398095
VC_2752	hypothetical protein	157.29	42.92	0.272872	0.00116568	0.000481903
